# Supplementary material for: Inter-Ligand STD NMR: An Efficient 1D NMR Approach to Probe Relative Orientation of Ligands in a Multi-Subsite Protein Binding Pocket
Source: Pharmaceuticals (Basel). 2022 Aug 21;15(8):1030. doi: 10.3390/ph15081030 (PMC9415034; doi:10.3390/ph15081030)
Supplement: Supplementary file 1 [file pharmaceuticals-15-01030-s001.zip]

Archive with 1 entries (1 files):
- pharmaceuticals-1776355-Supplementary Material 2.pdf
